# Supplementary material for: Population-specific signatures of intra-individual mitochondrial DNA heteroplasmy and their potential evolutionary advantages
Source: Sci Rep. 2020 Jan 14;10:211. doi: 10.1038/s41598-019-56918-6 (PMC6959243; doi:10.1038/s41598-019-56918-6)
Supplement: Supplementary file 2 — Supplementary Dataset 1. [file 41598_2019_56918_MOESM2_ESM.xlsx]

## Sheet: Hoja1
Haplotype	F1_A2	F1_A3	F1_D3a	F1_D3b	F1_F2	F1_F3	F1_G1	F1_N1	F1_N3	F1_P2	F1_P3	F1_Q2	F1_T1	F1_T2	F1_T3	F1_V1	F1_V2	F1_X1	F1_X2	F1_X3	F1_Z1	F1_Z2	F1_Z3	F1_AA1	F1_AA2	F2_B1	F2_B1b	F2_C1	F2_C3_b	F2_E3	F2_H1	F2_H3	F2_J2	F2_J3	F2_K1	F2_K3	F2_K3b	F2_L1	F2_L3	F2_R2	F2_S1	F2_S2	F2_U1	F2_U2	F2_W2	F2_W3	F2_Y1	F2_Y2	F3_O2
5_10_6_4	0	0	0	0	0	0	0	0	0	0	0	0	0	0	0	0	0	0	0	0	0	0	0	0	0	33	0	0	16	0	0	0	0	0	0	18	0	53	79	0	0	0	0	0	823	186	0	0	0
5_8_6_4	0	0	0	0	0	0	0	0	0	0	0	0	0	0	0	0	0	0	0	0	0	0	0	0	0	33	0	36	124	0	39	37	37	42	12	70	43	260	288	50	29	57	30	44	3610	818	103	46	0
5_8_9_4	80	575	575	36	168	195	238	214	183	185	244	155	98	203	254	44	303	219	298	338	285	250	24	218	168	0	0	0	0	0	0	0	0	0	0	0	0	0	0	0	0	0	0	0	0	0	0	0	0
5_9_6_4	0	0	0	0	0	0	0	0	0	0	0	0	0	0	0	0	0	0	0	0	0	0	0	0	0	319	74	216	1408	133	303	244	294	345	75	827	390	2380	3760	345	327	410	207	471	29862	8171	552	364	18
6_10_6_4	0	0	0	0	0	0	0	18	0	0	0	0	0	0	0	0	0	0	0	0	0	0	0	0	0	8728	1677	1818	2872	314	1472	618	1383	993	299	2701	1259	1303	1781	1349	943	1565	1000	1268	6066	1179	2506	1272	14
6_6_9_4	45	182	78	0	140	143	108	73	35	55	71	21	30	46	32	135	309	109	76	111	245	153	0	86	44	0	0	0	0	0	0	0	0	0	0	0	0	0	0	0	0	0	0	0	0	0	0	0	0
6_7_10_4	98	406	274	17	238	308	307	175	111	157	138	116	101	123	127	64	529	425	341	451	557	343	22	227	89	0	0	0	0	0	0	0	0	0	0	0	0	0	0	0	0	0	0	0	0	0	0	0	0
6_7_6_4	0	0	0	0	0	0	0	0	14	0	0	0	0	39	0	0	24	0	73	0	0	19	0	0	17	120	15	203	414	36	195	124	245	194	73	384	253	220	261	280	154	249	262	286	425	87	797	236	14
6_7_7_4	20	38	19	0	44	43	78	19	16	21	19	31	0	17	13	0	87	49	36	32	60	55	0	20	27	0	0	13	12	0	0	0	27	12	0	18	17	15	15	15	0	25	0	11	20	0	230	17	314
6_7_8_4	343	1184	554	55	1087	1188	1008	517	380	427	429	197	140	280	240	319	2233	1032	603	816	1585	1290	91	549	270	0	0	0	0	0	15	0	0	0	0	0	0	0	0	0	0	0	0	0	0	0	13	0	0
6_7_9_4	2757	15442	4656	343	9776	11141	6144	4110	2409	4118	4780	1720	1409	2027	2084	2380	18293	6781	4817	6276	15015	9793	890	4079	2190	0	0	0	0	0	36	0	0	0	58	0	0	16	0	0	0	0	0	29	14	0	0	0	0
6_8_10_4	349	1573	1534	82	491	648	1126	757	490	652	677	683	735	839	889	136	926	1475	891	877	1514	830	68	1266	615	0	0	0	0	0	0	0	0	0	0	0	0	0	0	0	0	0	0	0	0	0	0	0	0
6_8_5_4	0	0	13	0	0	0	0	0	0	0	0	0	0	0	0	0	0	0	0	0	0	0	0	0	0	44	0	48	114	0	51	24	70	40	21	82	54	64	58	377	53	62	57	59	125	18	185	53	0
6_8_6_4	30	40	32	0	61	0	43	116	12	79	21	15	20	43	17	0	44	85	33	34	33	48	0	23	12	4571	769	7642	17074	1819	8011	4336	8402	6336	2284	15190	8825	8561	9179	7870	6415	8161	6862	9094	13782	2772	23494	7770	33
6_8_7_4	104	366	700	75	214	246	460	220	220	228	219	194	130	176	220	63	481	628	356	442	496	341	20	391	216	195	28	270	653	69	288	158	345	236	80	553	292	304	413	237	232	294	243	363	498	114	623	256	0
6_8_8_4	2970	11913	20734	1547	4557	5604	9368	6138	4940	5957	5709	4771	3986	5732	6431	1066	9880	13129	8489	10602	13360	7761	586	10971	5425	19	15	44	28	23	58	0	14	0	46	0	0	26	27	27	68	230	20	38	43	0	66	18	76
6_8_9_3	17	238	309	0	36	58	67	46	25	46	83	28	36	81	43	0	77	74	51	89	134	69	0	117	43	0	0	0	0	0	0	0	0	0	0	0	0	0	0	0	0	0	0	0	0	0	0	0	0
6_8_9_4	22979	122825	140458	9363	37071	46780	56449	51146	31219	45545	59101	37410	36115	47117	55422	6748	61660	69974	53955	65020	91123	50116	4169	77851	39591	131	0	188	39	21	273	18	22	24	287	26	44	102	91	61	34	48	54	224	151	25	74	25	197
6_9_5_4	0	0	0	0	0	0	0	0	0	0	0	0	0	0	0	0	0	0	0	0	0	0	0	0	0	305	64	545	1176	146	489	304	560	465	112	1095	598	536	627	3545	423	478	450	562	869	142	1025	417	0
6_9_6_3	0	0	0	0	0	0	0	0	0	0	0	0	0	0	0	0	0	0	0	0	0	0	0	0	0	40	0	100	338	14	57	36	55	63	17	283	99	101	147	65	46	48	53	91	134	26	180	89	0
6_9_6_4	108	274	182	0	291	21	220	497	82	317	221	28	80	26	24	79	168	399	36	176	51	138	0	58	21	42838	9672	67051	169597	26079	63494	41025	64146	54833	17180	161293	85887	69297	99485	62398	61389	60157	60438	75707	101225	25566	124438	58268	259
6_9_7_4	12	28	41	0	13	20	33	14	17	17	15	16	13	15	14	0	26	42	27	18	22	16	0	37	16	166	25	162	535	64	161	76	139	130	34	376	175	289	274	164	121	164	174	174	407	99	414	147	11
6_9_8_4	84	277	445	31	134	118	311	202	161	162	149	139	123	146	141	29	263	363	228	255	368	218	0	340	134	0	0	11	0	0	0	0	0	0	0	0	0	0	0	0	0	0	0	0	13	0	13	0	0
6_9_9_4	205	709	934	55	223	348	589	453	233	375	355	310	302	336	346	70	470	652	524	519	807	441	22	786	367	0	0	0	0	0	0	0	0	0	0	0	0	0	0	0	0	0	0	0	0	0	0	0	0
7_7_6_4	0	0	0	0	0	0	0	0	0	0	0	0	0	0	0	0	0	0	0	0	0	0	0	0	0	0	0	0	0	0	0	0	0	0	0	0	0	0	0	0	0	0	0	0	0	0	0	0	0
7_7_7_4	0	13	0	0	0	13	59	27	60	51	16	0	14	0	65	0	0	12	27	11	0	0	22	0	13	11	0	0	0	0	24	0	17	0	27	23	0	0	0	55	12	53	0	0	0	19	130	11	12762
7_8_7_4	0	0	0	0	0	0	0	0	0	0	0	0	0	0	0	0	0	0	0	0	0	0	0	0	0	0	0	0	0	0	0	0	0	0	0	0	0	0	0	0	0	0	0	0	0	0	0	0	0
7_8_9_4	44	222	399	26	71	104	86	107	95	86	105	65	74	117	71	18	129	158	127	157	508	97	11	357	85	0	0	0	0	0	0	0	0	0	0	0	0	0	0	0	0	0	0	0	0	0	0	0	0
7_9_6_4	0	0	0	0	0	0	0	0	0	0	0	0	0	0	0	0	0	0	0	0	0	0	0	0	0	77	18	189	722	77	231	89	252	180	28	463	248	253	331	161	164	153	247	193	270	80	472	135	0
8_6_7_4	0	0	0	0	0	0	0	0	0	0	0	0	0	0	0	0	0	0	0	0	0	0	0	0	0	0	0	0	0	0	0	0	0	0	0	0	0	0	0	0	0	0	0	0	0	0	14	0	1353
8_7_6_4	0	0	0	0	0	0	15	0	0	0	0	0	0	0	0	0	0	0	0	0	0	0	0	0	0	0	0	0	0	0	0	0	0	0	0	0	0	0	0	0	0	15	0	0	18	17	116	0	1885
8_7_7_4	11	85	37	49	0	51	308	132	293	371	27	26	76	26	287	0	36	48	125	52	0	100	194	15	161	66	42	93	58	0	139	11	58	12	144	153	0	94	67	421	68	326	93	19	183	97	1128	90	90071
8_7_8_4	0	0	0	0	0	0	0	0	0	0	0	0	0	0	0	0	0	0	0	0	0	0	0	0	0	0	0	0	0	0	0	0	0	0	0	0	0	0	0	0	0	0	0	0	0	0	0	0	306
8_8_6_4	0	0	0	0	0	0	0	0	0	0	0	0	0	0	0	0	0	0	0	0	0	0	0	0	0	0	0	0	0	0	0	0	0	0	0	0	0	0	0	0	0	0	0	0	0	0	0	0	0
8_8_7_4	0	0	0	0	0	0	0	0	0	0	0	0	0	0	0	0	0	0	0	0	0	0	0	0	0	0	0	0	0	0	0	0	0	0	0	0	0	0	0	0	0	0	12	0	0	0	0	0	450
9_7_7_4	0	0	0	0	0	0	0	15	0	0	0	0	0	0	0	0	0	0	0	0	0	0	0	0	0	0	0	0	0	0	0	0	0	0	0	36	0	0	0	110	0	0	0	0	0	0	211	0	14333
Sample	F1_A2	F1_A3	F1_D3a	F1_D3b	F1_F2	F1_F3	F1_G1	F1_N1	F1_N3	F1_P2	F1_P3	F1_Q2	F1_T1	F1_T2	F1_T3	F1_V1	F1_V2	F1_X1	F1_X2	F1_X3	F1_Z1	F1_Z2	F1_Z3	F1_AA1	F1_AA2	F2_B1	F2_B1b	F2_C1	F2_C3_b	F2_E3	F2_H1	F2_H3	F2_J2	F2_J3	F2_K1	F2_K3	F2_K3b	F2_L1	F2_L3	F2_R2	F2_S1	F2_S2	F2_U1	F2_U2	F2_W2	F2_W3	F2_Y1	F2_Y2	F3_O2
Location	Ashkelon	Ashkelon	Ashkelon	Ashkelon	Ashkelon	Ashkelon	Ashkelon	Ashkelon	Ashkelon	Ashkelon	Ashkelon	Ashkelon	Ashkelon	Ashkelon	Ashkelon	Ashkelon	Ashkelon	Ashkelon	Ashkelon	Ashkelon	Ashkelon	Ashkelon	Ashkelon	Ashkelon	Ashkelon	Giv'at Olga	Giv'at Olga	Giv'at Olga	Giv'at Olga	Giv'at Olga	Giv'at Olga	Giv'at Olga	Giv'at Olga	Giv'at Olga	Giv'at Olga	Giv'at Olga	Giv'at Olga	Giv'at Olga	Giv'at Olga	Giv'at Olga	Giv'at Olga	Giv'at Olga	Giv'at Olga	Giv'at Olga	Giv'at Olga	Giv'at Olga	Giv'at Olga	Giv'at Olga	Hof Gador
Name	Family 1	Family 1	Family 1	Family 1	Family 1	Family 1	Family 1	Family 1	Family 1	Family 1	Family 1	Family 1	Family 1	Family 1	Family 1	Family 1	Family 1	Family 1	Family 1	Family 1	Family 1	Family 1	Family 1	Family 1	Family 1	Family 2	Family 2	Family 2	Family 2	Family 2	Family 2	Family 2	Family 2	Family 2	Family 2	Family 2	Family 2	Family 2	Family 2	Family 2	Family 2	Family 2	Family 2	Family 2	Family 2	Family 2	Family 2	Family 2	Family 3
Code	F1	F1	F1	F1	F1	F1	F1	F1	F1	F1	F1	F1	F1	F1	F1	F1	F1	F1	F1	F1	F1	F1	F1	F1	F1	F2	F2	F2	F2	F2	F2	F2	F2	F2	F2	F2	F2	F2	F2	F2	F2	F2	F2	F2	F2	F2	F2	F2	F3
Individual	A2	A3	D3	D3	F2	F3	G1	N1	N3	P2	P3	Q2	T1	T2	T3	V1	V2	X1	X2	X3	Z1	Z2	Z3	AA1	AA2	B1	B1b	C1	C3_b	E3	H1	H3	J2	J3	K1	K3	K3b	L1	L3	R2	S1	S2	U1	U2	W2	W3	Y1	Y2	O2
Sampling Date	2009-06-01	14/3/2016	14/3/2016	14/3/2016	2009-06-01	14/3/2016	23/10/2002	23/10/2002	14/3/2016	2009-06-01	14/3/2016	2009-06-01	23/10/2002	2009-06-01	14/3/2016	23/10/2002	2009-06-01	23/10/2002	2009-06-01	14/3/2016	23/10/2002	2009-06-01	14/3/2016	23/10/2002	2009-06-01	23/10/2002	23/10/2002	23/10/2002	14/3/2016	14/3/2016	23/10/2002	14/3/2016	2009-06-01	14/3/2016	23/10/2002	14/3/2016	14/3/2016	23/10/2002	14/3/2016	2009-06-01	23/10/2002	2009-06-01	23/10/2002	2009-06-01	2009-06-01	14/3/2016	23/10/2002	2009-06-01	2009-06-01
Total number of reads	30256	156390	171974	11679	54615	67029	77017	64996	40995	58849	72379	45925	43482	57389	66720	11151	95938	95654	71113	86276	126163	72078	6119	97391	49504	57696	12399	78629	195180	28795	75336	47100	76066	63905	20777	183591	98184	83874	116883	77530	70478	72495	70202	88633	158538	39416	156784	69214	122096
Number of haplotypes	18	19	19	12	17	18	20	21	20	19	19	18	18	19	19	13	19	19	20	19	17	19	12	18	20	17	11	17	17	12	18	14	17	15	17	18	14	18	17	18	16	18	16	17	20	17	22	17	16
Hi	0.4049	0.3674	0.3175	0.3387	0.4997	0.4778	0.4411	0.3675	0.4017	0.3856	0.33371	0.3239	0.3003	0.3144	0.2995	0.5779	0.5392	0.4405	0.4051	0.4113	0.4525	0.4859	0.5041	0.3463	0.3461	0.419	0.3693	0.2627	0.237	0.1756	0.2779	0.2326	0.2762	0.2536	0.3037	0.221	0.2265	0.3058	0.268	0.3395	0.2327	0.2981	0.249	0.2596	0.5472	0.53	0.3472	0.2782	0.4307
n Israel Haplotypes	7	8	8	4	6	7	9	8	8	8	8	7	7	7	8	4	7	8	8	8	6	7	5	7	8	9	6	9	9	6	9	7	10	8	9	9	7	9	9	10	9	11	8	9	10	9	11	10	9
% reads with Israel Haplotypes	86.6671	86.6769	94.302	94.4773	77.3377	78.7092	86.9938	89.6901	89.8695	89.3286	90.2651	92.4878	92.9603	92.5909	93.6436	71.3479	75.4195	88.1552	88.6716	88.5171	83.3232	81.2439	81.5656	91.722	91.8431	83.5309	85.4908	96.1032	96.825	97.7392	96.4227	97.2739	96.4886	96.7655	96.9534	97.0445	97.2755	96.3862	96.7592	92.6171	97.3325	96.2563	96.8263	97.0135	92.0328	93.3606	96.3338	96.6163	86.5016
[truncated: 32 more columns]
